# Supplementary material for: Persistent functional and taxonomic groups dominate an 8,000-year sedimentary sequence from Lake Cadagno, Switzerland
Source: Front Microbiol. 2025 Feb 3;16:1504355. doi: 10.3389/fmicb.2025.1504355 (PMC11843047; doi:10.3389/fmicb.2025.1504355)
Supplement: Supplementary file 3 [file Supplementary_file_3.xlsx]

## Sheet: Merged_Enrichment_and_BLAST_Dat
		Enrichment analysis results					eggNOG functional and taxonomic annotation																					Consensus annotation BLAST against NCBI nr
Protein_ID	Metadata	Coefficient	stderr	Normalized enrichment score	pval	q-value	seed_ortholog	evalue	score	eggNOG_OGs	COG_accession	max_annot_lvl	COG_category	Description	Preferred_name	GOs	EC	KEGG_ko	KEGG_Pathway	KEGG_Module	KEGG_Reaction	KEGG_rclass	BRITE	KEGG_TC	CAZy	BiGG_Reaction	PFAMs	e-value BLAST 1	e-value BLAST 2	Consensus Functional annotation - BLAST	Consensus Taxonomy BLAST	Preffered Label (Supplementary Figure 34)
SOL_1_150_cov_2.862249_N_424633	Depth	0.00947221	0.00130691	1	4.83E-05	0.0336656	1191523.MROS_0505	9.14E-81	262	COG3250@1|root,COG3250@2|Bacteria	COG3250	2|Bacteria	G	beta-galactosidase activity	-	-	3.1.1.53	ko:K05970	-	-	-	-	ko00000,ko01000	-	-	-	Glyco_hydro_2_N,SASA,YSIRK_signal	7.57E-158	6.79E-130	Glycosyl hydrolase family 2	Bacteroidetes	Other Bacteria
SOL_1_10_cov_2.356636_N_449634	Depth	0.0077294	0.00124894	0.816008	0.000161025	0.0494848	1304885.AUEY01000031_gene45	9.00E-25	110	COG1925@1|root,COG1925@2|Bacteria,1PW7I@1224|Proteobacteria,42N77@68525|delta/epsilon subdivisions,2WKSU@28221|Deltaproteobacteria,2MI26@213118|Desulfobacterales	COG1925	2|Bacteria	G	phosphoenolpyruvate-dependent sugar phosphotransferase system	-	-	2.7.1.121	ko:K05881	ko00561,map00561	-	R01012	RC00015,RC00017	ko00000,ko00001,ko01000,ko02000	-	-	-	PTS-HPr	2.86E-120	4.98E-119	HPr family phosphocarrier protein	Planctomycetes	Other Bacteria
SOL_2_190_cov_2.864729_N_211300	Depth	0.00772556	0.00117106	0.815603	9.96E-05	0.0405992	243232.MJ_1100	5.93E-88	279	COG1109@1|root,arCOG00767@2157|Archaea,2XT1X@28890|Euryarchaeota,23Q20@183939|Methanococci	COG1109	2157|Archaea	G	Catalyzes the conversion of glucosamine-6-phosphate to glucosamine-1-phosphate	glmM	GO:0003674,GO:0003824,GO:0008966,GO:0016853,GO:0016866,GO:0016868	5.4.2.10	ko:K03431	ko00520,ko01100,ko01130,map00520,map01100,map01130	-	R02060	RC00408	ko00000,ko00001,ko01000	-	-	-	PGM_PMM_I,PGM_PMM_II,PGM_PMM_III,PGM_PMM_IV	5.45E-164	1.10E-161	Phosphoglucosamine mutase	Candidatus Bathyarchaeota	Ca. Bathyarchaeia
SOL_1_10_cov_5.512450_N_84373	Depth	0.00721209	0.00119081	0.761395	0.000188991	0.049771	1121405.dsmv_3464	5.26E-17	93.2	COG0457@1|root,COG0457@2|Bacteria,1MYB8@1224|Proteobacteria,42P5H@68525|delta/epsilon subdivisions,2WKAU@28221|Deltaproteobacteria,2MIEU@213118|Desulfobacterales	COG0457	2|Bacteria	G	Tetratricopeptide repeat	MA20_42300	-	-	-	-	-	-	-	-	-	-	-	TPR_14,TPR_16,TPR_19,TPR_2,TPR_6,TPR_8	0	0	Tetratricopeptide repeat protein	Deltaproteobacteria	Other Bacteria
SOL_1_150_cov_3.273176_N_534349	Depth	0.00600731	0.000961516	0.634204	0.000150037	0.0494848	445972.ANACOL_02312	2.39E-92	283	COG1879@1|root,COG1879@2|Bacteria,1TSYC@1239|Firmicutes,2480N@186801|Clostridia,3WNQK@541000|Ruminococcaceae	COG1879	2|Bacteria	G	ABC-type sugar transport system periplasmic component	-	-	-	ko:K10559	ko02010,map02010	M00220	-	-	ko00000,ko00001,ko00002,ko02000	3.A.1.2.9	-	-	Peripla_BP_4	7.67E-94	5.18E-93	Rhamnose transporter substrate-binding protein	Clostridia	Other Bacteria
SOL_1_270_cov_8.028254_N_214280	Depth	0.00574898	0.0008726	0.606932	0.000100618	0.0405992	439493.PB7211_317	6.00E-28	109	COG0279@1|root,COG0279@2|Bacteria,1RCZS@1224|Proteobacteria,2TUZV@28211|Alphaproteobacteria	COG0279	2|Bacteria	G	SIS domain	gmhA	-	3.1.3.82,3.1.3.83,5.3.1.28	ko:K03271,ko:K03273	ko00540,ko01100,map00540,map01100	M00064	R05645,R05647,R09768,R09769,R09771	RC00017,RC00434	ko00000,ko00001,ko00002,ko01000,ko01005	-	-	-	SIS_2	8.90E-118	5.37E-87	Hypothetical protein	Bacteria	Other Bacteria
SOL_1_10_cov_4.830803_N_330757	Depth	0.00549853	0.000615276	0.580491	9.05E-06	0.0208665	1396418.BATQ01000170_gene2646	1.62E-112	334	COG1820@1|root,COG1820@2|Bacteria,46SRF@74201|Verrucomicrobia,2IU36@203494|Verrucomicrobiae	COG1820	2|Bacteria	G	Belongs to the metallo-dependent hydrolases superfamily. NagA family	nagA	-	3.5.1.25,3.5.99.6	ko:K01443,ko:K02564	ko00520,ko01100,ko01130,map00520,map01100,map01130	-	R00765,R02059	RC00163,RC00166,RC00300	ko00000,ko00001,ko01000	-	-	-	Amidohydro_1	2.40E-142	1.00E-136	N-acetylglucosamine-6-phosphate deacetylase	Phycisphaerae	Other Bacteria
SOL_1_150_cov_3.460560_N_375106	Depth	0.00393199	0.00058495	0.415108	8.64E-05	0.0386305	1041930.Mtc_1593	2.28E-115	343	COG0205@1|root,arCOG03640@2157|Archaea,2Y3HN@28890|Euryarchaeota,2NATH@224756|Methanomicrobia	COG0205	2157|Archaea	G	Phosphofructokinase	-	-	2.7.1.11	ko:K00850	ko00010,ko00030,ko00051,ko00052,ko00680,ko01100,ko01110,ko01120,ko01130,ko01200,ko01230,ko03018,ko04152,ko05230,map00010,map00030,map00051,map00052,map00680,map01100,map01110,map01120,map01130,map01200,map01230,map03018,map04152,map05230	M00001,M00345	R00756,R03236,R03237,R03238,R03239,R04779	RC00002,RC00017	ko00000,ko00001,ko00002,ko01000,ko01009,ko03019	-	-	-	PFK	1.30E-178	6.27E-174	6-phosphofructokinase	Candidatus Bathyarchaeota	Ca. Bathyarchaeia
SOL_1_150_cov_3.002347_N_260967	Depth	0.00328662	0.00046064	0.346975	5.46E-05	0.0336656	1048983.EL17_01845	3.24E-95	302	COG0366@1|root,COG0366@2|Bacteria,4PIQV@976|Bacteroidetes,47TNQ@768503|Cytophagia	COG0366	2|Bacteria	G	Alpha amylase, catalytic domain	-	-	3.2.1.133,3.2.1.135,3.2.1.54	ko:K01208	ko00500,ko01100,map00500,map01100	-	R02112,R03122,R11262	-	ko00000,ko00001,ko01000	-	GH13	-	AMPK1_CBM,Alpha-amylase,Malt_amylase_C	0	0	Glycoside hydrolase family 13 protein	Bacteroidetes	Other Bacteria
SOL_3_70_cov_8.953218_N_96008	Depth	0.00322168	0.00047008	0.34012	7.44E-05	0.0386305	192952.MM_1418	4.17E-142	418	COG3635@1|root,arCOG01696@2157|Archaea,2XU1U@28890|Euryarchaeota,2N95W@224756|Methanomicrobia	COG3635	2157|Archaea	G	phosphoglycerate mutase	apgM	-	5.4.2.12	ko:K15635	ko00010,ko00260,ko00680,ko01100,ko01110,ko01120,ko01130,ko01200,ko01230,map00010,map00260,map00680,map01100,map01110,map01120,map01130,map01200,map01230	M00001,M00002,M00003	R01518	RC00536	ko00000,ko00001,ko00002,ko01000	-	-	-	Metalloenzyme,PhosphMutase	0	0	Cofactor-independent phosphoglycerate mutase	Candidatus Bathyarchaeota	Ca. Bathyarchaeia
SOL_1_10_cov_3.154463_N_238871	Depth	-0.00313107	0.000354351	-0.265211	9.92E-06	0.0208665	273068.TTE2415	7.26E-96	290	COG0395@1|root,COG0395@2|Bacteria,1UZBU@1239|Firmicutes,24DB8@186801|Clostridia,42HNR@68295|Thermoanaerobacterales	COG0395	2|Bacteria	G	PFAM binding-protein-dependent transport systems inner membrane component	-	-	-	ko:K02026,ko:K10119	ko02010,map02010	M00196,M00207	-	-	ko00000,ko00001,ko00002,ko02000	3.A.1.1,3.A.1.1.28	-	-	BPD_transp_1	0	2.17E-178	Carbohydrate ABC transporter permease	Candidatus Omnitrophota	Ca. Bathyarchaeia
SOL_1_150_cov_2.951863_N_274062	Depth	-0.00367545	0.000479031	-0.311322	3.09E-05	0.0323712	1123274.KB899406_gene949	4.03E-175	512	COG1070@1|root,COG1070@2|Bacteria,2J9KU@203691|Spirochaetes	COG1070	2|Bacteria	G	PFAM FGGY family of carbohydrate kinases, N-terminal domain	xylB	-	2.7.1.17	ko:K00854	ko00040,ko01100,map00040,map01100	M00014	R01639	RC00002,RC00538	ko00000,ko00001,ko00002,ko01000	-	-	-	FGGY_C,FGGY_N	0	0	FGGY family carbohydrate kinase	Dehalococcoidia	Chloroflexi
SOL_1_150_cov_5.998300_N_342967	Depth	-0.00374919	0.000554529	-0.317568	8.26E-05	0.0386305	518766.Rmar_0076	1.43E-150	458	28I5V@1|root,2Z891@2|Bacteria,4NF4U@976|Bacteroidetes	28I5V	2|Bacteria	G	Glycosyl hydrolase family 9	-	-	-	-	-	-	-	-	-	-	-	-	CelD_N,Glyco_hydro_9	0	0	Glycoside hydrolase family 9 protein	Candidatus Aminicenantes	Other Bacteria
SOL_2_150_cov_3.234234_N_183343	Depth	-0.00388559	0.000633789	-0.329122	0.000172695	0.0494848	633148.Tagg_0091	2.14E-77	244	COG0648@1|root,arCOG01894@2157|Archaea,2XPUX@28889|Crenarchaeota	COG0648	2157|Archaea	G	PFAM Xylose isomerase domain protein TIM barrel	nfo	GO:0003674,GO:0003824,GO:0003906,GO:0006139,GO:0006259,GO:0006281,GO:0006284,GO:0006725,GO:0006807,GO:0006950,GO:0006974,GO:0008081,GO:0008150,GO:0008152,GO:0009987,GO:0016787,GO:0016788,GO:0033554,GO:0034641,GO:0042578,GO:0043170,GO:0044237,GO:0044238,GO:0044260,GO:0046483,GO:0050896,GO:0051716,GO:0071704,GO:0090304,GO:0140097,GO:1901360	3.1.21.2	ko:K01151	ko03410,map03410	-	-	-	ko00000,ko00001,ko01000,ko03400	-	-	-	AP_endonuc_2	0	0	TIM barrel protein	Candidatus Bathyarchaeota	Ca. Bathyarchaeia
SOL_1_90_cov_2.676920_N_124728	Depth	-0.00394472	0.000635619	-0.33413	0.000157705	0.0494848	368408.Tpen_1641	1.37E-113	347	arCOG00144@1|root,arCOG00144@2157|Archaea,2XQ4R@28889|Crenarchaeota	arCOG00144	2157|Archaea	G	PFAM Major Facilitator Superfamily	-	-	-	-	-	-	-	-	-	-	-	-	MFS_1	0	0	MFS transporter	Candidatus Bathyarchaeota	Ca. Bathyarchaeia
SOL_1_10_cov_17.822024_N_59362	Depth	-0.00396612	0.000489805	-0.335943	2.01E-05	0.0263501	679926.Mpet_1135	1.05E-198	561	COG0477@1|root,arCOG00130@2157|Archaea,2XX8J@28890|Euryarchaeota,2NB8J@224756|Methanomicrobia	COG0477	2157|Archaea	G	Major facilitator superfamily MFS_1	-	GO:0003674,GO:0005215,GO:0005575,GO:0005623,GO:0005886,GO:0005887,GO:0006810,GO:0008150,GO:0016020,GO:0016021,GO:0022857,GO:0031224,GO:0031226,GO:0044425,GO:0044459,GO:0044464,GO:0051179,GO:0051234,GO:0055085,GO:0071944	-	-	-	-	-	-	-	-	-	-	MFS_1,MFS_1_like,MFS_3,Sugar_tr	0	0	MFS transporter	Methanoregula sp.	Other Archaea
SOL_1_150_cov_3.415078_N_280808	Depth	-0.00397655	0.000622243	-0.336826	0.000126654	0.0450957	1396141.BATP01000062_gene4458	1.17E-46	179	COG1082@1|root,COG2730@1|root,COG3119@1|root,COG3250@1|root,COG3533@1|root,COG4733@1|root,COG5297@1|root,COG1082@2|Bacteria,COG2730@2|Bacteria,COG3119@2|Bacteria,COG3250@2|Bacteria,COG3533@2|Bacteria,COG4733@2|Bacteria,COG5297@2|Bacteria	COG1082	2|Bacteria	G	Belongs to the glycosyl hydrolase family 6	-	-	3.2.1.78	ko:K01218	ko00051,ko02024,map00051,map02024	-	R01332	RC00467	ko00000,ko00001,ko01000	-	GH26	-	AP_endonuc_2,Alginate_lyase,Laminin_G_3,NPCBM	1.03E-144	4.77E-74	LamG domain-containing protein	Sedimentisphaerales	Other Bacteria
SOL_1_150_cov_2.561602_N_318235	Depth	-0.00430465	0.0006312	-0.364617	7.73E-05	0.0386305	1296415.JACC01000002_gene3404	2.92E-21	107	COG2133@1|root,COG3420@1|root,COG5492@1|root,COG2133@2|Bacteria,COG3420@2|Bacteria,COG5492@2|Bacteria,4NYZM@976|Bacteroidetes,1IK8Q@117743|Flavobacteriia,2YKTG@290174|Aquimarina	COG2133	2|Bacteria	GN	Bacterial Ig-like domain 2	ywoF	-	-	-	-	-	-	-	-	-	-	-	Beta_helix,Big_2,CBM_6,DUF1565	8.42E-114	1.06E-42	DUF1565 domain-containing protein	Archaea	Other Archaea
SOL_1_150_cov_6.689441_N_489403	Depth	-0.00470198	0.000698196	-0.398272	8.51E-05	0.0386305	264732.Moth_0241	1.36E-16	89.7	COG4409@1|root,COG4409@2|Bacteria	COG4409	2|Bacteria	G	exo-alpha-(2->6)-sialidase activity	-	-	-	-	-	-	-	-	-	-	-	-	ASH,Calx-beta,DUF11,DUF1573,F5_F8_type_C,FG-GAP,Glyco_hyd_101C,Glyco_hydro_101,NPCBM_assoc,SASA	1.04E-88	7.34E-70	Hypothetical protein	Deltaproteobacteria	Other Bacteria
SOL_1_150_cov_18.356812_N_154360	Depth	-0.00483968	0.000740612	-0.409937	0.000107049	0.0414086	515635.Dtur_0675	3.19E-162	503	COG1449@1|root,COG4945@1|root,COG1449@2|Bacteria,COG4945@2|Bacteria	COG1449	2|Bacteria	G	C-terminal binding-module, SLH-like, of glucodextranase	-	-	-	-	-	-	-	-	-	-	-	-	AMPK1_CBM,Glucodextran_C,Glyco_hydro_57	0	0	Glycoside hydrolase family 57 protein	Chloroflexi	Chloroflexi
SOL_1_270_cov_2.779070_N_407743	Depth	-0.00495161	0.000584911	-0.419417	1.40E-05	0.0245623	891968.Anamo_1805	3.57E-59	205	COG0477@1|root,COG2814@2|Bacteria,3TAXB@508458|Synergistetes	COG0477	2|Bacteria	EGP	PFAM Major Facilitator Superfamily	-	-	-	-	-	-	-	-	-	-	-	-	MFS_1,MFS_1_like,Sugar_tr	0	6.16E-137	MFS transporter	Candidatus Bathyarchaeota	Ca. Bathyarchaeia
SOL_1_150_cov_3.679880_N_312836	Depth	-0.00504629	0.000791528	-0.427437	0.000128955	0.0450957	762903.Pedsa_3813	1.79E-76	247	COG2610@1|root,COG2610@2|Bacteria,4NFQH@976|Bacteroidetes,1IQKX@117747|Sphingobacteriia	COG2610	2|Bacteria	EG	COGs COG2610 H gluconate symporter and related permease	-	-	-	ko:K03299	-	-	-	-	ko00000,ko02000	2.A.8	-	-	GntP_permease	0	0	GntP family permease	Bacteroidetes	Other Bacteria
SOL_1_10_cov_3.510006_N_151948	Depth	-0.00526085	0.000641536	-0.44561	1.82E-05	0.0263501	1121918.ARWE01000001_gene1212	1.03E-133	388	COG0524@1|root,COG0524@2|Bacteria,1Q8Y3@1224|Proteobacteria,42NSV@68525|delta/epsilon subdivisions,2WJWD@28221|Deltaproteobacteria	COG0524	2|Bacteria	G	PFAM PfkB domain protein	adoK	GO:0000166,GO:0000287,GO:0001882,GO:0001883,GO:0003674,GO:0003824,GO:0004001,GO:0005488,GO:0005524,GO:0005525,GO:0005575,GO:0005622,GO:0005623,GO:0005737,GO:0005886,GO:0005975,GO:0006139,GO:0006163,GO:0006164,GO:0006167,GO:0006725,GO:0006753,GO:0006793,GO:0006796,GO:0006807,GO:0008144,GO:0008150,GO:0008152,GO:0009058,GO:0009117,GO:0009123,GO:0009124,GO:0009126,GO:0009127,GO:0009150,GO:0009152,GO:…	2.7.1.15,2.7.1.20	ko:K00852,ko:K00856	ko00030,ko00230,ko01100,map00030,map00230,map01100	-	R00185,R01051,R02750	RC00002,RC00017	ko00000,ko00001,ko01000	-	-	iAF987.Gmet_2683	PfkB	3.17E-175	2.06E-174	Sugar kinase	Deltaproteobacteria	Other Bacteria
SOL_1_150_cov_4.724766_N_187264	Depth	-0.00553542	0.000900876	-0.468868	0.000169847	0.0494848	696281.Desru_3130	1.21E-33	133	COG1082@1|root,COG1082@2|Bacteria,1V81Y@1239|Firmicutes,24NI1@186801|Clostridia	COG1082	2|Bacteria	G	Xylose isomerase-like TIM barrel	eryC	-	5.1.3.38	ko:K21909	-	-	-	-	ko00000,ko01000	-	-	-	AP_endonuc_2	0	1.21E-132	TIM barrel protein	Planctomycetes	Other Bacteria
SOL_1_150_cov_2.807692_N_317997	Depth	-0.00569285	0.000568375	-0.482203	3.53E-06	0.0208665	324057.Pjdr2_0778	1.75E-84	275	COG1653@1|root,COG1653@2|Bacteria,1VED5@1239|Firmicutes,4HW83@91061|Bacilli,26V9P@186822|Paenibacillaceae	COG1653	2|Bacteria	G	Bacterial extracellular solute-binding protein	-	-	-	-	-	-	-	-	-	-	-	-	SBP_bac_1,SBP_bac_8	0	3.16E-94	Sugar ABC transporter substrate-binding protein	Bacteria	Other Bacteria
SOL_1_70_cov_3.590221_N_248711	Depth	-0.00573594	0.000649342	-0.485852	9.94E-06	0.0208665	868131.MSWAN_1055	5.03E-57	192	COG1363@1|root,arCOG01518@2157|Archaea,2XT3M@28890|Euryarchaeota,23NPE@183925|Methanobacteria	COG1363	2157|Archaea	G	M42 glutamyl aminopeptidase	celM	-	3.2.1.4	ko:K01179,ko:K20608	ko00500,ko01100,map00500,map01100	-	R06200,R11307,R11308	-	ko00000,ko00001,ko01000,ko01002	-	GH5,GH9	-	Peptidase_M42	1.48E-166	2.70E-166	Hypothetical protein	Bacteria	Other Bacteria
SOL_3_30_cov_11.459647_N_151817	Depth	-0.00597163	0.00074852	-0.505816	2.26E-05	0.0263778	1094980.Mpsy_0015	7.87E-75	248	COG2133@1|root,COG3794@1|root,arCOG10180@1|root,arCOG02796@2157|Archaea,arCOG02929@2157|Archaea,arCOG10180@2157|Archaea,2XT1Q@28890|Euryarchaeota,2NADP@224756|Methanomicrobia	COG2133	2157|Archaea	G	Glucose / Sorbosone dehydrogenase	-	-	-	-	-	-	-	-	-	-	-	-	Copper-bind,Cupredoxin_1,GSDH	5.16E-91	1.30E-86	PQQ-dependent sugar dehydrogenase	Planctomycetes	Other Bacteria
SOL_1_150_cov_4.107380_N_232500	Depth	-0.00609546	0.000847612	-0.516304	5.13E-05	0.0336656	1906.SFRA_02290	2.42E-19	98.2	COG3693@1|root,COG3693@2|Bacteria,2GJSN@201174|Actinobacteria	COG3693	2|Bacteria	G	PFAM glycoside hydrolase, family 10	-	-	3.2.1.8	ko:K01181	-	-	-	-	ko00000,ko01000	-	-	-	CBM_2,Glyco_hydro_10	3.51E-100	1.21E-99	endo-1 4-beta-xylanase	Chloroflexota	Chloroflexi
SOL_1_150_cov_2.376471_N_442632	Depth	-0.00619862	0.000912651	-0.525042	7.98E-05	0.0386305	1382356.JQMP01000004_gene545	2.95E-55	184	COG3958@1|root,COG3958@2|Bacteria,2G8E1@200795|Chloroflexi,27XY5@189775|Thermomicrobia	COG3958	2|Bacteria	G	Transketolase, pyrimidine binding domain	-	-	2.2.1.1	ko:K00615	ko00030,ko00710,ko01051,ko01100,ko01110,ko01120,ko01130,ko01200,ko01230,map00030,map00710,map01051,map01100,map01110,map01120,map01130,map01200,map01230	M00004,M00007,M00165,M00167	R01067,R01641,R01830,R06590	RC00032,RC00226,RC00571,RC01560	ko00000,ko00001,ko00002,ko01000	-	-	-	Transket_pyr,Transketolase_C	4.50E-82	3.39E-81	Transketolase	Chloroflexi	Chloroflexi
SOL_1_270_cov_2.463696_N_405799	Depth	-0.00631717	0.000942633	-0.535084	8.84E-05	0.0386305	555079.Toce_0489	1.66E-53	181	COG1134@1|root,COG1134@2|Bacteria,1TQKK@1239|Firmicutes,24A5V@186801|Clostridia,42FMM@68295|Thermoanaerobacterales	COG1134	2|Bacteria	GM	ABC transporter related	rfbB	-	3.6.3.38,3.6.3.40	ko:K01990,ko:K09689,ko:K09691,ko:K09693	ko02010,map02010	M00249,M00250,M00251,M00254	-	-	ko00000,ko00001,ko00002,ko01000,ko02000	3.A.1,3.A.1.101,3.A.1.103,3.A.1.104	-	-	ABC_tran,Wzt_C	3.70E-66	3.72E-64	ABC transporter ATP-binding protein	Dehalococcoidia	Chloroflexi
SOL_1_10_cov_3.707019_N_135127	Depth	-0.00669757	0.00110647	-0.567305	0.000189767	0.049771	515635.Dtur_0647	1.90E-68	216	COG0800@1|root,COG0800@2|Bacteria	COG0800	2|Bacteria	G	2-dehydro-3-deoxy-phosphogluconate aldolase activity	-	-	4.1.2.14,4.1.3.42	ko:K01625	ko00030,ko00630,ko01100,ko01120,ko01200,map00030,map00630,map01100,map01120,map01200	M00008,M00061,M00308,M00631	R00470,R05605	RC00307,RC00308,RC00435	ko00000,ko00001,ko00002,ko01000	-	-	-	Aldolase	3.54E-130	1.32E-129	bifunctional 4-hydroxy-2-oxoglutarate aldolase/2-dehydro-3-deoxy-phosphogluconate aldolase	Candidatus Hydrogenedentota	Other Bacteria
SOL_1_10_cov_5.037358_N_85392	Depth	-0.00690444	0.00112754	-0.584828	0.000174228	0.0494848	1347392.CCEZ01000014_gene2733	3.72E-106	316	COG3959@1|root,COG3959@2|Bacteria,1TT51@1239|Firmicutes,247IK@186801|Clostridia,36DP2@31979|Clostridiaceae	COG3959	2|Bacteria	G	Transketolase	-	-	2.2.1.1	ko:K00615	ko00030,ko00710,ko01051,ko01100,ko01110,ko01120,ko01130,ko01200,ko01230,map00030,map00710,map01051,map01100,map01110,map01120,map01130,map01200,map01230	M00004,M00007,M00165,M00167	R01067,R01641,R01830,R06590	RC00032,RC00226,RC00571,RC01560	ko00000,ko00001,ko00002,ko01000	-	-	-	Transketolase_N	6.21E-145	2.31E-143	Transketolase	Chloroflexi	Chloroflexi
SOL_1_150_cov_3.126469_N_267668	Depth	-0.00695248	0.000967903	-0.588897	5.18E-05	0.0336656	439235.Dalk_4526	7.81E-221	627	COG1070@1|root,COG1070@2|Bacteria,1MW4A@1224|Proteobacteria,42Q1B@68525|delta/epsilon subdivisions,2WKJH@28221|Deltaproteobacteria,2MK4Y@213118|Desulfobacterales	COG1070	2|Bacteria	G	FGGY family of carbohydrate kinases, N-terminal domain	xylB	-	2.7.1.17	ko:K00854,ko:K03791	ko00040,ko01100,map00040,map01100	M00014	R01639	RC00002,RC00538	ko00000,ko00001,ko00002,ko01000	-	GH19	-	FGGY_C,FGGY_N	0	0	FGGY-family carbohydrate kinase	Deltaproteobacteria	Other Bacteria
SOL_1_270_cov_3.411208_N_392407	Depth	-0.00703228	0.000951068	-0.595657	4.13E-05	0.0336656	1227352.C173_03824	4.22E-205	577	COG2152@1|root,COG2152@2|Bacteria,1TNYI@1239|Firmicutes,4HA02@91061|Bacilli,26QPI@186822|Paenibacillaceae	COG2152	2|Bacteria	G	Converts 4-O-beta-D-mannopyranosyl-D-glucopyranose (Man- Glc) to mannose 1-phosphate (Man1P) and glucose	unk1	-	2.4.1.281	ko:K16212	-	-	R09943	RC00049	ko00000,ko01000	-	-	-	Glyco_hydro_130	0	0	Glycosidase	Planctomycetes	Other Bacteria
SOL_1_150_cov_2.229252_N_395223	Depth	-0.00797658	0.00131342	-0.675642	0.000185192	0.049771	485913.Krac_12349	4.14E-38	139	COG0726@1|root,COG0726@2|Bacteria,2G76U@200795|Chloroflexi	COG0726	2|Bacteria	G	polysaccharide deacetylase	-	-	3.5.1.104	ko:K22278	-	-	-	-	ko00000,ko01000	-	-	-	Glycos_transf_2,Polysacc_deac_1	4.02E-52	2.72E-46	Polysaccharide deacetylase family protein	Bacteria	Other Bacteria
SOL_1_150_cov_2.290256_N_552449	Depth	-0.00808898	0.00132129	-0.685162	0.000174525	0.0494848	1232437.KL661958_gene2895	9.69E-31	112	COG0662@1|root,COG0662@2|Bacteria,1N5K0@1224|Proteobacteria,42URN@68525|delta/epsilon subdivisions,2WQKT@28221|Deltaproteobacteria	COG0662	2|Bacteria	G	AraC-like ligand binding domain	-	-	-	-	-	-	-	-	-	-	-	-	Cupin_2	4.46E-70	7.97E-59	Cupin domain-containing protein	Deltaproteobacteria	Other Bacteria
SOL_1_10_cov_16.466513_N_108124	Depth	-0.00857076	0.00131711	-0.72597	0.000110518	0.0414086	1410620.SHLA_36c000140	4.34E-91	278	COG1082@1|root,COG1082@2|Bacteria	COG1082	2|Bacteria	G	myo-inosose-2 dehydratase activity	-	-	-	-	-	-	-	-	-	-	-	-	AP_endonuc_2	0	0	Sugar phosphate isomerase/epimerase	Planctomycetes	Other Bacteria
SOL_1_150_cov_2.130556_N_338077	Depth	-0.0100898	0.00135742	-0.854638	3.96E-05	0.0336656	690850.Desaf_0741	4.10E-16	82.4	COG0726@1|root,COG0726@2|Bacteria,1MVKH@1224|Proteobacteria,42UKB@68525|delta/epsilon subdivisions,2WQD0@28221|Deltaproteobacteria,2MDAN@213115|Desulfovibrionales	COG0726	2|Bacteria	G	PFAM Polysaccharide deacetylase	-	-	-	-	-	-	-	-	-	-	-	-	Polysacc_deac_1	8.00E-31	NA	Polysaccharide deacetylase family protein	Candidatus Helarchaeota	Other Archaea
SOL_1_150_cov_3.694958_N_468041	Depth	-0.0106718	0.00148909	-0.903936	5.27E-05	0.0336656	221288.JH992901_gene4288	9.11E-162	486	COG3280@1|root,COG3280@2|Bacteria,1G3IR@1117|Cyanobacteria,1JH6I@1189|Stigonemataceae	COG3280	2|Bacteria	G	Alpha amylase, catalytic domain	treY	GO:0000272,GO:0003674,GO:0003824,GO:0005575,GO:0005622,GO:0005623,GO:0005737,GO:0005829,GO:0005975,GO:0005976,GO:0005984,GO:0005991,GO:0005992,GO:0006073,GO:0008150,GO:0008152,GO:0009056,GO:0009057,GO:0009058,GO:0009251,GO:0009311,GO:0009312,GO:0009987,GO:0016051,GO:0016052,GO:0016853,GO:0016866,GO:0030978,GO:0030980,GO:0034637,GO:0043170,GO:0044042,GO:0044237,GO:0044238,GO:0044247,GO:0044248,GO:…	2.4.1.25,5.4.99.15	ko:K00705,ko:K06044	ko00500,ko01100,ko01110,map00500,map01100,map01110	M00565	R01824,R05196,R09995	RC00049	ko00000,ko00001,ko00002,ko01000	-	GH13,GH77	-	Alpha-amylase,Glyco_hydro_77	0	0	Malto-oligosyltrehalose synthase	Bacteria	Other Bacteria
SOL_1_150_cov_5.767798_N_248332	Depth	-0.0118059	0.00122114	-1	4.74E-06	0.0208665	1499967.BAYZ01000163_gene6591	8.54E-139	409	COG1593@1|root,COG1593@2|Bacteria	COG1593	2|Bacteria	G	mannitol 2-dehydrogenase activity	-	-	-	-	-	-	-	-	-	-	-	-	DctM	0	0	TRAP transporter large permease	Candidatus Methylomirabilota	Other Bacteria
