# Supplementary material for: Persistent functional and taxonomic groups dominate an 8,000-year sedimentary sequence from Lake Cadagno, Switzerland
Source: Front Microbiol. 2025 Feb 3;16:1504355. doi: 10.3389/fmicb.2025.1504355 (PMC11843047; doi:10.3389/fmicb.2025.1504355)
Supplement: Supplementary file 4 [file Supplementary_file_4.xlsx]

## Sheet: Table_1_Metagenomic_sequencing
General information			Geochemical parameters															DNA metagenomic sequencing		Metagenomic assembly		Diversity metrics RpS3 90%		16S rRNA targeted sequencing	Diversity metrics 16S rRNA
Sample number	Sample ID	Composite depth (cm)	TOC	δ13C-TOC	H2 (ppb)	CH4(µmoI/I)	SO (µml/g dry sed)	CRS (mmol) g sediment	δ34-CRS	AVS (µmol/g sed)	C:N	SO2-4 (µmoI/I)	NO3-	PO43- (µmoI/I)	NH4+ (µmoI/I)	Fe (µmoI/I)	Mn (µmoI/I)	DNA concentration (ng/µL)	Number of reads (millions)	Number of contigs > 1000 bp	Number of predicted proteins	Richness	Shannon-Wiener (H′)	Number of reads	Richness	Shannon-Wiener (H′)	Richness rarefied (ASVs)	Shannon-Wiener Diversity Index - Rarefied table (H′)
1	SOL 1.3	3	17.3	-32.02	0	351.19	211.4	0.01	0	47.539	11.44	1347.4	0	34.53	200	0	1.46	17.15	52.5	102434	299793	71	3.24	34343	1267	6.16304	1138	1.05
2	SOL 1.40	40	1.7	-27.15	630.77	2293.48	6.29	0	1.66277	1.944	13.41	0.09	0	7.18	-	79.33	26.39	11.6	65.5	164195	445255	109	4.31	39158	1407	6.07068	1151	1.04
3	SOL 1.10	153.5	1.3	-28.19	1686.58	3168.45	1.06	0.08	-4.46783	1.966	10.24	13.55	0.56	30.28	982	20.06	64.25	5.72	49.2	149811	468826	85	3.41	12879	230	3.1177	230	0.29
4	SOL 1.50	187.5	2.81	-28	1459.09	4497.67	6.75	0.04	-5.30405	6.294	13.23	12.8	0.26	43.22	793	37.43	65.16	8.56	50.6	129147	426803	64	3.02	57496	579	3.66367	467	0.49
5	SOL 1.70	213.5	2.3	-28.44	1846	4208.61	0.36	0.04	9.13618	0.42	14.11	24.52	0.32	38.98	859	36.89	60.98	12.4	44.7	123568	414516	73	2.93	61388	522	3.36429	423	0.45
6	SOL 1.90	233.9	2.08	-28.04	1462.36	4270.35	0.57	0.07	4.31785	2.206	13.67	51.41	0.37	27.99	878	14.86	61.89	6.17	54.5	148048	461060	101	3.57	56713	717	4.09713	564	0.58
7	SOL 1.150	283.4	1.43	-27.5	3332.45	2738.06	0.6	0.05	10.4695	0.503	12.15	26.51	0.88	20.04	651	49.42	81.55	3.11	53.9	177471	567710	130	4.15	59019	821	4.57545	642	0.65
8	SOL 1.270	382	1.14	-28.47	2015.57	2125.74	0.34	0.07	2.61801	0.238	9.93	10.62	0.19	15.29	470	-	-	2.61	51.7	141055	492920	72	3.36	65587	732	4.12636	537	0.56
9	SOL 2.150	532.5	1.97	-27.64	3904.93	1658.5	0.06	0.01	4.0356	0.441	16.57	11.54	1.66	30.3	453	38.14	35.68	2.44	38.9	97682	304216	61	2.83	65302	512	3.42762	397	0.43
10	SOL 2.190	566	4.46	-30.04	2009.68	4340.24	0.28	0.03	-1.3367	1.49	13.3	-	-	-	-	34.02	38.04	2.79	38.4	90490	332211	64	3.35	39951	465	4.16371	416	0.47
11	SOL 2.210	582	4.29	-29.93	2432.93	2760.07	0.09	0.15	1.69226	0	15.02	1.98	0.55	14.22	547	44.77	42.41	8.76	40.9	92033	329001	41	2.89	59423	559	4.05895	445	0.48
12	SOL 3.30	693.5	7.29	-34.67	937.27	1413.31	0.07	0.12	-30.94	0	13.1	5.31	0.68	13.06	348	-	-	8.86	63.7	95304	339727	73	3.25	62189	480	4.09945	392	0.44
13	SOL 3.70	738.5	4.66	-33.8	2721.94	1271.43	8.63	0.13	-41.425	0	13.97	3.83	0.61	9.34	279	-	-	6.85	47.9	64402	220974	54	3.12	39709	380	4.19972	343	0.4
